# Supplementary material for: Microbiota Composition of Mucosa and Interactions between the Microbes of the Different Gut Segments Could Be a Factor to Modulate the Growth Rate of Broiler Chickens
Source: Animals (Basel). 2022 May 18;12(10):1296. doi: 10.3390/ani12101296 (PMC9137591; doi:10.3390/ani12101296)
Supplement: Supplementary file 1 [file animals-12-01296-s001.zip]

Archive with 1 entries (1 files):
- animals-1699962-supplementary.pdf
